# Supplementary material for: The TbD1 Locus Mediates a Hypoxia-Induced Copper Response in Mycobacterium bovis
Source: Front Microbiol. 2022 Apr 14;13:817952. doi: 10.3389/fmicb.2022.817952 (PMC9048740; doi:10.3389/fmicb.2022.817952)
Supplement: Supplementary file 1 [file Table_1.xlsx]

## Sheet: Sheet1
Strain, plasmid, or primer	Phenotype, genotype, or sequence	Source or reference
M. bovis strains
M. bovis AF2122/97	WT	SVG lab
M. bovis AF2122/97 ΔTbD1	Hygr; ΔTbD1	This work
M. bovis AF2122/97 ΔTbD1::TbD1	Hygr; Zeor; ΔTbD1::TbD1	This work
BCG Denmark	WT	SVG lab
BCG Denmark ΔTbD1	Hygr; ΔTbD1	This work
BCG Denmark ΔTbD1::TbD1	Hygr; Zeor; ΔTbD1::TbD1	This work
E. coli strains
One Shot™ TOP10 Chemically Competent E. coli	F- mcrA Δ( mrr-hsdRMS-mcrBC) Φ80lacZΔM15 Δ lacX74 recA1 araD139 Δ( ara-leu)7697 galU galK rpsL (StrR) endA1 nupG	Invitrogen
One Shot™ TOP10 Electrocomp™ E. coli	F- mcrA Δ(mrr-hsdRMS-mcrBC) φ80lacZΔM15 ΔlacΧ74 recA1 araD139 Δ(ara-leu) 7697 galU galK rpsL (StrR) endA1 nupG λ-	Invitrogen
Plasmids
pDO12A	Donor plasmid, for BP reactions. Amp (Carb)r; Cmpr	Gift from Ehrt & Schnappinger lab
pDO23A	Donor plasmid, for BP reactions. Amp (Carb)r; Cmpr	Gift from Ehrt & Schnappinger lab
pDE43-MCZ	Destination vector, integrating at attL5. Zeor; Cmpr	Gift from Ehrt & Schnappinger lab
pEN41A-T0-2	Entry vector, empty. Amp (Carb)r	Gift from Ehrt & Schnappinger lab
pKP628	Amp (Carb)r; Contains loxP-hyg-cat-loxP cassette for use in LR reactions.	Gift from Ehrt & Schnappinger lab
pEN41A-TbD1-up	Entry vector with upstream sequences of TbD1 locus. Ampr	This work
pEN23A-TbD1-down	Entry vector with downstream sequences of TbD1 locus. Ampr	This work
pDE43-kan	Destination vector, integrating at attL5. Kanr; Cmpr	Gift from Prof. Christopher Sassetti’s group, UMass Medical School
pDE43-kan-TbD1	Destination vector with upstream and downstream of TbD1 and Hyg cassette for allelic-exchange substrates, integrating at attL5. Kanr; Cmpr	This work
pEN12A-np	Entry vector with native promoter of TbD1 locus. Ampr	This work
pEN23A-TbD1	Entry vector with TbD1 locus. Ampr	This work
pDE43-MCZ-TbD1	Destination vector with TbD1 locus and native promoter for complementation of TbD1 mutants, integrating at attL5. Zeor; Cmpr	This work
pNitET-SacB-kan	Expresses the Che9C RecET genes from the Pnit promoter. kanr	Gift from Prof. Christopher Sassetti’s group, UMass Medical School
Primers
TbD1-upstream-F	GGGGACAACTTTGTATAGAAAAGTTGCGTCTAGATCTGTCGGGAGGTGGGCCAA	This work
TbD1-upstream-R	GGGGACTGCTTTTTTGTACAAACTTGCGCACCATCCAGCCGCGTTTG	This work
TbD1-downstream-F	GGGGACAGCTTTCTTGTACAAAGTGGACGATCCGTCTTTGACACGATCGA	This work
TbD1-downstream-R	GGGGACAACTTTGTATAATAAAGTTGCTTAATTAATGTCCTTGAAGGTGGCGGCC	This work
HygN-out	ACCAGTGCTCGCCGAACAGCTTGA	This work
CatC-out	TTCTTCGCCCCCGTTTTCACCATG	This work
C-TbD1-F	GGGGACAGCTTTCTTGTACAAAGTGGCTCGGTTATCGAAAGGCTAACGGG	This work
C-TbD1-R	GGGGACAACTTTGTATAATAAAGTTGTTAACGGTGGGTAGCCACCTGAG	This work
C-np-F	GGGGACAAGTTTGTACAAAAAAGCAGGCTGAAAGCCGAATTGGTGCTGGCC	This work
C-np-F	GGGGACCACTTTGTACAAGAAAGCTGGGTA-CCGTTAGCCTTTCGATAACCGGCGA	This work
primer 5	GAAAGCCGAATTGGTGCTGGCC	This work
primer 6	CAGCACGGACAGGCCAAAAGAA	This work
TbD1-F	CGCGGGATTCAGCGTCTATCGGTT	This work
TbD1-R	TCAGCGCCCAGCAGCTCGGGATAT	This work
TbD1-qPCR-F	GCGCAATCCGGCCGACATGCTC	This work
TbD1-qPCR-R	GGCTGCTCGGTCCCTCTGATAC	This work
mmpL6-qPCR-F	TCCTGATCGCCGGAATAGCC	This work
mmpL6-qPCR-R	ACCGAGAAGATGCTGCCACA	This work
mmpS6-qPCR-F	GTCGCGGGATTCAGCGTCTA	This work
mmpS6-qPCR-R	CCTGTTTGGGGTTGAACGGC	This work
moaA1-qPCR-F	CGACAACGGAGCCATTCTGC	This work
moaA1-qPCR-R	CAGCGGCTCCCTTAGGTTGA	This work
ctpV-qPCR-F	ACCTTTGCGGGATGGACACT	This work
ctpV-qPCR-R	GACCAGGATCCCCAGTTCGG	This work
cysK2-qPCR-F	GACCTCAGACCCTGACCGTG	This work
cysK2-qPCR-R	TCCCAGAGTGCCACTGGTTG	This work
Hyg F	TCAAGCTGTTCGGCGAGCACTGGT	This work
Hyg R	CATGGTGAAAACGGGGGCGAAGAA	This work
16srRNA-qPCR-F	CAATGGCCGGTACAAAG	This work
16srRNA-qPCR-R	CCGATCCGAACTGAGA	This work
thyA-qPCR-F	GGAACCCGCAGCCTGTT	This work
thyA-qPCR-R	AAACCGGCCGACAAATCAT	This work
ftsZ-qPCR-F	CGCCGTCAACCGAATGAT	This work
ftsZ-qPCR-R	CGGTGTTGATCGCGATGA	This work
fbpB-qPCR-F	AACGACCCTACGCAGCAGAT	This work
fbpB-qPCR-R	CCCATAGCCGGGTGTTGTT	This work
polA-qPCR-F	GCTGCGTGCGGAAACAC	This work
polA-qPCR-R	GTCCGTATCGTCGTCATCGA	This work
sigA-qPCR-F	CCGACATTCGACATAGCAGA	This work
sigA-qPCR-R	TACACCCCTTCGGTCGTTAC	This work
lysA-qPCR-F	TCCGCCCGAGCGAATT	This work
lysA-qPCR-R	GGTCAACTCTGAGACCGATTTGT	This work
gyrB-qPCR-F	GACGCGAAAGTCGTTGTGAA	This work
gyrB-qPCR-R	GCCTTACGTGCCGCGATA	This work
Donor-F	AGCATGGATGTTTTCCCAGT	This work
Donor-R	AACAAATAGGGGTTCCGCGC	This work
