# Supplementary material for: The TbD1 Locus Mediates a Hypoxia-Induced Copper Response in Mycobacterium bovis
Source: Front Microbiol. 2022 Apr 14;13:817952. doi: 10.3389/fmicb.2022.817952 (PMC9048740; doi:10.3389/fmicb.2022.817952)
Supplement: Supplementary file 3 [file Table_3.XLSX]

## Sheet: generatetaskspecificdownloadfil
#term ID	term description	observed gene count	background gene count	strength	false discovery rate	matching proteins in your network (IDs)	matching proteins in your network (labels)
GO:0008202	steroid metabolic process	11	46	0.74	0.0083	83332.Rv0327c,83332.Rv0764c,83332.Rv0766c,83332.Rv3502c,83332.Rv3515c,83332.Rv3526,83332.Rv3537,83332.Rv3545c,83332.Rv3546,83332.Rv3567c,83332.Rv3569c	cyp135A1,cyp51,cyp123,Rv3502c,fadD19,kshA,kstD,cyp125,fadA5,hsaB,hsaD
GO:0016125	sterol metabolic process	10	40	0.76	0.0083	83332.Rv0327c,83332.Rv0764c,83332.Rv0766c,83332.Rv3502c,83332.Rv3515c,83332.Rv3526,83332.Rv3537,83332.Rv3545c,83332.Rv3546,83332.Rv3567c	cyp135A1,cyp51,cyp123,Rv3502c,fadD19,kshA,kstD,cyp125,fadA5,hsaB
GO:1901615	organic hydroxy compound metabolic process	16	100	0.57	0.0083	83332.Rv0327c,83332.Rv0764c,83332.Rv0766c,83332.Rv0768,83332.Rv1395,83332.Rv2383c,83332.Rv2386c,83332.Rv3130c,83332.Rv3502c,83332.Rv3515c,83332.Rv3526,83332.Rv3530c,83332.Rv3537,83332.Rv3545c,83332.Rv3546,83332.Rv3567c	cyp135A1,cyp51,cyp123,aldA,Rv1395,mbtB,mbtI,tgs1,Rv3502c,fadD19,kshA,Rv3530c,kstD,cyp125,fadA5,hsaB
GO:0008203	cholesterol metabolic process	8	28	0.82	0.0107	83332.Rv0766c,83332.Rv3502c,83332.Rv3515c,83332.Rv3526,83332.Rv3537,83332.Rv3545c,83332.Rv3546,83332.Rv3567c	cyp123,Rv3502c,fadD19,kshA,kstD,cyp125,fadA5,hsaB
GO:0016042	lipid catabolic process	11	62	0.61	0.0178	83332.Rv0654,83332.Rv0766c,83332.Rv3097c,83332.Rv3502c,83332.Rv3516,83332.Rv3526,83332.Rv3537,83332.Rv3545c,83332.Rv3546,83332.Rv3567c,83332.Rv3569c	Rv0654,cyp123,lipY,Rv3502c,echA19,kshA,kstD,cyp125,fadA5,hsaB,hsaD
GO:0046164	alcohol catabolic process	7	25	0.81	0.0191	83332.Rv0766c,83332.Rv0768,83332.Rv3526,83332.Rv3537,83332.Rv3545c,83332.Rv3546,83332.Rv3567c	cyp123,aldA,kshA,kstD,cyp125,fadA5,hsaB
GO:0006066	alcohol metabolic process	11	72	0.55	0.0243	83332.Rv0766c,83332.Rv0768,83332.Rv3130c,83332.Rv3502c,83332.Rv3515c,83332.Rv3526,83332.Rv3530c,83332.Rv3537,83332.Rv3545c,83332.Rv3546,83332.Rv3567c	cyp123,aldA,tgs1,Rv3502c,fadD19,kshA,Rv3530c,kstD,cyp125,fadA5,hsaB
GO:0006707	cholesterol catabolic process	6	19	0.86	0.0243	83332.Rv0766c,83332.Rv3526,83332.Rv3537,83332.Rv3545c,83332.Rv3546,83332.Rv3567c	cyp123,kshA,kstD,cyp125,fadA5,hsaB
GO:0006694	steroid biosynthetic process	5	15	0.88	0.0422	83332.Rv0764c,83332.Rv3526,83332.Rv3537,83332.Rv3567c,83332.Rv3569c	cyp51,kshA,kstD,hsaB,hsaD
