# Supplementary material for: The TbD1 Locus Mediates a Hypoxia-Induced Copper Response in Mycobacterium bovis
Source: Front Microbiol. 2022 Apr 14;13:817952. doi: 10.3389/fmicb.2022.817952 (PMC9048740; doi:10.3389/fmicb.2022.817952)
Supplement: Supplementary file 4 [file Table_4.XLSX]

## Sheet: TbD1_go
#term ID	term description	observed gene count	background gene count	strength	false discovery rate	matching proteins in your network (IDs)	matching proteins in your network (labels)
GO:0010038	response to metal ion	5	19	1.45	0.0005	83332.Rv0186A,83332.Rv0847,83332.Rv0969,83332.Rv1992c,83332.Rv2641	mymT,lpqS,ctpV,ctpG,cadI
GO:0046688	response to copper ion	4	7	1.78	0.0005	83332.Rv0186A,83332.Rv0847,83332.Rv0969,83332.Rv1992c	mymT,lpqS,ctpV,ctpG
GO:0006777	Mo-molybdopterin cofactor biosynthetic process	3	13	1.39	0.0239	83332.Rv3109,83332.Rv3111,83332.Rv3112	moaA1,moaC1,moaD1
GO:0019720	Mo-molybdopterin cofactor metabolic process	3	13	1.39	0.0239	83332.Rv3109,83332.Rv3111,83332.Rv3112	moaA1,moaC1,moaD1
GO:0046686	response to cadmium ion	2	3	1.85	0.0257	83332.Rv0186A,83332.Rv2641	mymT,cadI
