# Supplementary material for: The TbD1 Locus Mediates a Hypoxia-Induced Copper Response in Mycobacterium bovis
Source: Front Microbiol. 2022 Apr 14;13:817952. doi: 10.3389/fmicb.2022.817952 (PMC9048740; doi:10.3389/fmicb.2022.817952)
Supplement: Supplementary file 5 [file Table_5.XLSX]

## Sheet: Sheet1
gene	baseMean	log2FoldChange	lfcSE	stat	pvalue	padj
csoR	3371.09	-0.48172	0.150262	3.20586	0.00134659	0.00846695
Mb0993	3238.75	-0.883757	0.109627	8.06151	7.54e-16	2.01e-13
ctpV	10422.2	-1.14292	0.110376	10.3548	3.98e-25	3.97e-22
Mb0995	2144.91	-0.397937	0.10583	3.76017	0.0001698	0.00171045
ricR	4911.98	-0.312991	0.104765	2.98754	0.0028123	0.014456
mmcO	1657.42	-0.00731078	0.146681	0.0498415	0.960249	0.977571
lpqS	6103.54	-1.26965	0.177226	7.16401	7.84e-13	1.18e-10
mymT	11142.6	-1.03359	0.203507	5.07892	3.8e-07	1.24e-05
Mb2987	5437.88	-0.685681	0.157418	4.35581	1.33e-05	0.000225153
socAB	_	_	_	_	_	_
cysK2	4407.09	-1.39228	0.149133	9.33579	1e-20	5e-18
Mb0872	1831.42	-0.95464	0.163667	5.83283	5.45e-09	3.2e-07
Mb0873	205.079	-0.942842	0.234002	4.0292	5.6e-05	0.0007234
