# Supplementary material for: The TbD1 Locus Mediates a Hypoxia-Induced Copper Response in Mycobacterium bovis
Source: Front Microbiol. 2022 Apr 14;13:817952. doi: 10.3389/fmicb.2022.817952 (PMC9048740; doi:10.3389/fmicb.2022.817952)
Supplement: Supplementary file 6 [file Table_6.XLSX]

## Sheet: Sheet1
steroid metabolic process		baseMean	log2FoldChange	lfcSE	stat	pvalue	padj
Rv0327c	Mb0334c	1706.62	3.02747	0.150325	20.1395	3.32e-90	2.14e-88
Rv0764c	Mb0787c	3330.25	3.12892	0.124681	25.0954	5.58e-139	9.28e-137
Rv0766c	Mb0789c	2889.47	3.99878	0.126813	31.533	3.07e-218	1.75e-215
Rv3502c	Mb3532c	1819.27	2.07545	0.11599	17.8933	1.33e-71	5.77e-70
Rv3515c	Mb3544c	3559.73	3.33941	0.16952	19.6992	2.19e-86	1.27e-84
Rv3526	Mb3556	7011.46	2.46402	0.12066	20.4212	1.08e-92	7.21e-91
Rv3537	Mb3567	3387.29	2.96375	0.139215	21.289	1.44e-100	1.25e-98
Rv3545c	Mb3575c	4652.42	3.14543	0.151462	20.7671	8.59e-96	6.35e-94
Rv3546	Mb3576	2697.53	3.28884	0.124545	26.4069	1.14e-153	2.53e-151
Rv3567c	Mb3598c	1824.88	2.40903	0.123029	19.5809	2.25e-85	1.25e-83
Rv3569c	Mb3600c	5008.73	2.2106	0.0999226	22.1231	1.89e-108	1.99e-106
sterol metabolic process		baseMean	log2FoldChange	lfcSE	stat	pvalue	padj
Rv0327c	Mb0334c	1706.62	3.02747	0.150325	20.1395	3.32e-90	2.14e-88
Rv0764c	Mb0787c	3330.25	3.12892	0.124681	25.0954	5.58e-139	9.28e-137
Rv0766c	Mb0789c	2889.47	3.99878	0.126813	31.533	3.07e-218	1.75e-215
Rv3502c	Mb3532c	1819.27	2.07545	0.11599	17.8933	1.33e-71	5.77e-70
Rv3515c	Mb3544c	3559.73	3.33941	0.16952	19.6992	2.19e-86	1.27e-84
Rv3526	Mb3556	7011.46	2.46402	0.12066	20.4212	1.08e-92	7.21e-91
Rv3537	Mb3567	3387.29	2.96375	0.139215	21.289	1.44e-100	1.25e-98
Rv3545c	Mb3575c	4652.42	3.14543	0.151462	20.7671	8.59e-96	6.35e-94
Rv3546	Mb3576	2697.53	3.28884	0.124545	26.4069	1.14e-153	2.53e-151
Rv3567c	Mb3598c	1824.88	2.40903	0.123029	19.5809	2.25e-85	1.25e-83
organic hydroxy compound metabolic process
Rv0327c	Mb0334c	1706.62	3.02747	0.150325	20.1395	3.32e-90	2.14e-88
Rv0764c	Mb0787c	3330.25	3.12892	0.124681	25.0954	5.58e-139	9.28e-137
Rv0766c	Mb0789c	2889.47	3.99878	0.126813	31.533	3.07e-218	1.75e-215
Rv0768	Mb0791	9213.11	4.64432	0.10123	45.8789	0	0
Rv1395	Mb1430	1760.19	2.3896	0.120998	19.7491	8.16e-87	4.86e-85
Rv2383c	Mb2404c	2883.86	2.08004	0.583203	3.56658	0.000361667	0.000657921
Rv2386c	Mb2407c	1260.71	3.17571	0.542364	5.85531	4.76e-09	1.42e-08
Rv3130c	Mb3154c	24851.2	2.00272	0.430519	4.65188	3.29e-06	7.45e-06
Rv3502c	Mb3532c	1819.27	2.07545	0.11599	17.8933	1.33e-71	5.77e-70
Rv3515c	Mb3544c	3559.73	3.33941	0.16952	19.6992	2.19e-86	1.27e-84
Rv3526	Mb3556	7011.46	2.46402	0.12066	20.4212	1.08e-92	7.21e-91
Rv3530c	Mb3560c	1972.73	2.25148	0.130195	17.2932	5.3e-67	1.94e-65
Rv3537	Mb3567	3387.29	2.96375	0.139215	21.289	1.44e-100	1.25e-98
Rv3545c	Mb3575c	4652.42	3.14543	0.151462	20.7671	8.59e-96	6.35e-94
Rv3546	Mb3576	2697.53	3.28884	0.124545	26.4069	1.14e-153	2.53e-151
Rv3567c	Mb3598c	1824.88	2.40903	0.123029	19.5809	2.25e-85	1.25e-83
cholesterol metabolic process
Rv0766c	Mb0789c	2889.47	3.99878	0.126813	31.533	3.07e-218	1.75e-215
Rv3502c	Mb3532c	1819.27	2.07545	0.11599	17.8933	1.33e-71	5.77e-70
Rv3515c	Mb3544c	3559.73	3.33941	0.16952	19.6992	2.19e-86	1.27e-84
Rv3526	Mb3556	7011.46	2.46402	0.12066	20.4212	1.08e-92	7.21e-91
Rv3537	Mb3567	3387.29	2.96375	0.139215	21.289	1.44e-100	1.25e-98
Rv3545c	Mb3575c	4652.42	3.14543	0.151462	20.7671	8.59e-96	6.35e-94
Rv3546	Mb3576	2697.53	3.28884	0.124545	26.4069	1.14e-153	2.53e-151
Rv3567c	Mb3598c	1824.88	2.40903	0.123029	19.5809	2.25e-85	1.25e-83
lipid catabolic process
Rv0654	Mb0673	11638.8	4.1133	0.104483	39.3682	0	0
Rv0766c	Mb0789c	2889.47	3.99878	0.126813	31.533	3.07e-218	1.75e-215
Rv3097c	Mb3124c	1065.96	2.13391	0.196588	10.8547	1.89e-27	1.9e-26
Rv3502c	Mb3532c	1819.27	2.07545	0.11599	17.8933	1.33e-71	5.77e-70
Rv3516	Mb3545	1956.15	2.66858	0.129656	20.5821	3.97e-94	2.69e-92
Rv3526	Mb3556	7011.46	2.46402	0.12066	20.4212	1.08e-92	7.21e-91
Rv3537	Mb3567	3387.29	2.96375	0.139215	21.289	1.44e-100	1.25e-98
Rv3545c	Mb3575c	4652.42	3.14543	0.151462	20.7671	8.59e-96	6.35e-94
Rv3546	Mb3576	2697.53	3.28884	0.124545	26.4069	1.14e-153	2.53e-151
Rv3567c	Mb3598c	1824.88	2.40903	0.123029	19.5809	2.25e-85	1.25e-83
Rv3569c	Mb3600c	5008.73	2.2106	0.0999226	22.1231	1.89e-108	1.99e-106
alcohol catabolic process
Rv0766c	Mb0789c	2889.47	3.99878	0.126813	31.533	3.07e-218	1.75e-215
Rv0768	Mb0791	9213.11	4.64432	0.10123	45.8789	0	0
Rv3526	Mb3556	7011.46	2.46402	0.12066	20.4212	1.08e-92	7.21e-91
Rv3537	Mb3567	3387.29	2.96375	0.139215	21.289	1.44e-100	1.25e-98
Rv3545c	Mb3575c	4652.42	3.14543	0.151462	20.7671	8.59e-96	6.35e-94
Rv3546	Mb3576	2697.53	3.28884	0.124545	26.4069	1.14e-153	2.53e-151
Rv3567c	Mb3598c	1824.88	2.40903	0.123029	19.5809	2.25e-85	1.25e-83
alcohol metabolic process
Rv0766c	Mb0789c	2889.47	3.99878	0.126813	31.533	3.07e-218	1.75e-215
Rv0768	Mb0791	9213.11	4.64432	0.10123	45.8789	0	0
Rv3130c	Mb3154c	24851.2	2.00272	0.430519	4.65188	3.29e-06	7.45e-06
Rv3502c	Mb3532c	1819.27	2.07545	0.11599	17.8933	1.33e-71	5.77e-70
Rv3515c	Mb3544c	3559.73	3.33941	0.16952	19.6992	2.19e-86	1.27e-84
Rv3526	Mb3556	7011.46	2.46402	0.12066	20.4212	1.08e-92	7.21e-91
Rv3530c	Mb3560c	1972.73	2.25148	0.130195	17.2932	5.3e-67	1.94e-65
Rv3537	Mb3567	3387.29	2.96375	0.139215	21.289	1.44e-100	1.25e-98
Rv3545c	Mb3575c	4652.42	3.14543	0.151462	20.7671	8.59e-96	6.35e-94
Rv3546	Mb3576	2697.53	3.28884	0.124545	26.4069	1.14e-153	2.53e-151
Rv3567c	Mb3598c	1824.88	2.40903	0.123029	19.5809	2.25e-85	1.25e-83
cholesterol catabolic process
Rv0766c	Mb0789c	2889.47	3.99878	0.126813	31.533	3.07e-218	1.75e-215
Rv3526	Mb3556	7011.46	2.46402	0.12066	20.4212	1.08e-92	7.21e-91
Rv3537	Mb3567	3387.29	2.96375	0.139215	21.289	1.44e-100	1.25e-98
Rv3545c	Mb3575c	4652.42	3.14543	0.151462	20.7671	8.59e-96	6.35e-94
Rv3546	Mb3576	2697.53	3.28884	0.124545	26.4069	1.14e-153	2.53e-151
Rv3567c	Mb3598c	1824.88	2.40903	0.123029	19.5809	2.25e-85	1.25e-83
steroid biosynthetic process
Rv0764c	Mb0787c	3330.25	3.12892	0.124681	25.0954	5.58e-139	9.28e-137
Rv3526	Mb3556	7011.46	2.46402	0.12066	20.4212	1.08e-92	7.21e-91
Rv3537	Mb3567	3387.29	2.96375	0.139215	21.289	1.44e-100	1.25e-98
Rv3567c	Mb3598c	1824.88	2.40903	0.123029	19.5809	2.25e-85	1.25e-83
Rv3569c	Mb3600c	5008.73	2.2106	0.0999226	22.1231	1.89e-108	1.99e-106
