# Supplementary material for: The TbD1 Locus Mediates a Hypoxia-Induced Copper Response in Mycobacterium bovis
Source: Front Microbiol. 2022 Apr 14;13:817952. doi: 10.3389/fmicb.2022.817952 (PMC9048740; doi:10.3389/fmicb.2022.817952)
Supplement: Supplementary file 7 [file Table_7.XLSX]

## Sheet: Supplementary_Table S6 MTBC iso
ACCESSION	LINEAGE	ORIGIN	REFERENCE
ERR2642516	M. caprae	NA	Brites et al. 2018
ERR551023	M. caprae	Congo	Malm et al. 2017
ERR551704	M. caprae	Germany	Malm et al. 2017
ERR552526	M. caprae	Germany	Malm et al. 2017
ERR841382	M. caprae	NA	Domogalla et al. 2013
SRR650219	M. caprae	Germany	Research Center Borstel
ERR233356	M. tuberculosis L1	USA	Comas et al. 2013
ERR1200629	M. tuberculosis L1	Ethiopia	Comas et al. 2013
ERR234155	M. tuberculosis L1	Germany	Comas et al. 2013
ERR234238	M. tuberculosis L1	Vietnam	Comas et al. 2013
ERR234272	M. tuberculosis L1	UK	Comas et al. 2013
ERR233377	M. tuberculosis L1	Nepal
ERR1200603	M. tuberculosis L7	Ethiopia	Comas et al. 2013
ERR1200617	M. tuberculosis L7	Ethiopia	Comas et al. 2013
ERR1200635	M. tuberculosis L7	Ethiopia	Comas et al. 2013
ERR1200640	M. tuberculosis L7	Ethiopia	Comas et al. 2013
ERR234097	M. tuberculosis L5	Germany	Comas et al. 2013
ERR234199	M. tuberculosis L5	Ghana	Comas et al. 2013
ERR017801	M. tuberculosis L5	Russia	Casali et al. 2014
ERR233366	M. tuberculosis L6	Gambia	Comas et al. 2013
ERR234184	M. tuberculosis L6	Germany	Comas et al. 2013
ERR400537	M. tuberculosis L6	UK	Walker et al. 2015
SRR998594	M. tuberculosis L6	Mali	Broad Institute
ERR234098	M. tuberculosis L2	China	Comas et al. 2013
ERR233386	M. tuberculosis L2	India	Comas et al. 2013
ERR015616	M. tuberculosis L2	Russia	Comas et al. 2013
ERR233391	M. tuberculosis L3	Nepal	Comas et al. 2013
ERR233360	M. tuberculosis L3	USA	Comas et al. 2013
ERR234153	M. tuberculosis L3	Germany	Comas et al. 2013
ERR233358	M. tuberculosis L4	USA	Comas et al. 2013
ERR1200614	M. tuberculosis L4	Ethiopia	Comas et al. 2013
ERR233373	M. tuberculosis L4	UK	Comas et al. 2013
ERR233379	M. tuberculosis L4	Nepal	Comas et al. 2013
ERR234154	M. tuberculosis L4	Germany	Comas et al. 2013
ERR125602	M. bovis	UK	Trewby et al. 2016
SRR5216693	M. bovis	New Zeland	Crispell et al. 2017
ERR551009	M. bovis	Germany	Walker et al. 2015
ERR552138	M. bovis	Republic of the Congo	Malm et al. 2017
ERR400386	M. bovis	UK	Walker et al. 2015
WT_S18_L001-4	M. bovis	AF2122
SRR1173570	M. bovis	Uganda(BZ)	Wanzala et al. 2015
SRR022532	M. bovis	Ravenel
ERR027294	M. microti	UK	The Wellcome Sanger Institute
ERR2659164	M. microti	Italy	Brites et al. 2018
ERR234675	M. orygis	Russia	Casali et al. 2014
ERR2659153	M. orygis	Australia	Brites et al. 2018
SRR3500411	M. mungi	Botswana	Alexander et al. 2016
SRR1239337	M. pinnipedii	Australia	Bos et al. 2014
ERR015598	M. canetti STB-A	NA	Wellcome Sanger Institute
SRR011186	M. canetii	NA	Broad Institute
ERR1336826	M. canetii	NA	Institut Pasteur
ERR313114	M. canetii	Djibouti	Blouin Y et al. 2014 (Institut de G√©n√©tique et Microbiologie, Universit√© Paris Sud)
SRR6650709	M. canetti (NYS)		New York State Department of Health
ERR1109376	M. canetti STB-K-S		European Molecular Biology Laboratory
ERR1109377	M. canetti STB-K-R		European Molecular Biology Laboratory
ERR017778	BCG-Russia	BCG-Russia	Casali et al. 2014
ERR161048	BCG	Malawi	Guerra-Assuncao et al. 2015
SRR7983756	BCG-Danish		Borgers et al. 2019
ERR766257	BCG-Pasteur		King Abdullah University of Science and Technology
ERR766251	BCG-Japan		King Abdullah University of Science and Technology
ERR766266	BCG-Russia		King Abdullah University of Science and Technology
ERR766254	BCG-Moreau		King Abdullah University of Science and Technology
SRR10251185	M. orygis	India: Kolkata	ICAR-Indian Veterinary Research Institute
SRR10321128	M. orygis	India: Bihar	The Pennsylvania State University
SRR7693090	M. pinnipedii	Brazil: Rio Grande do Sul	Universidade de Sao Paulo
ERR4143897	M. pinnipedii	Portugal	NATIONAL INSTITUTE OF HEALTH DR. RICARDO JORGE
ERR970409	M. suricattae		SAMRC Centre for Tuberculosis Research
ERR970412	M. suricattae		SAMRC Centre for Tuberculosis Research
SRR3745458	Dassie baccillus	South Africa	USDA Animal Plant Health Inspection Service-National Veterinary Services Laboratories
ERR713575	Chimpanzee bacillus	Cote d'Ivoire: Tai National Park	Swiss Tropical and Public Health Institute
SRR10828835	M. tuberculosis L8	Rwanda	GenoScreen
SRR1173284	M. tuberculosis L8	Uganda	pda|alucia
ERR181314	M. tuberculosis L9	Djibouti	DOI: 10.1371/journal.pone.0052841
ERR181315	M. tuberculosis L9	Somalia	DOI: 10.1371/journal.pone.0052841
ERR4192383	M. tuberculosis L9	Somalia	Swiss Tropical and Public Health Institute, Switzerland
ERR4192404	M. tuberculosis L9	Somalia	Swiss Tropical and Public Health Institute, Switzerland
ERR4192405	M. tuberculosis L9	Somalia	Swiss Tropical and Public Health Institute, Switzerland
ERR4192384	M. tuberculosis L9	Europe	Swiss Tropical and Public Health Institute, Switzerland
ERR4162024	M. tuberculosis L9	Somalia	Swiss Tropical and Public Health Institute, Switzerland
SRR3647355	BCG-26		pda|big_chen_group
ERR234151	M. tuberculosis L6		Center for Public Health Research, University of Valencia
